# Supplementary material for: Lung Organotypic Slices Enable Rapid Quantification of Acute Radiotherapy Induced Toxicity
Source: Cells. 2023 Oct 11;12(20):2435. doi: 10.3390/cells12202435 (PMC10605600; doi:10.3390/cells12202435)
Supplement: Supplementary file 1 [file cells-12-02435-s001.zip]

Archive with 1 entries (1 files):
- cells-2637177-supplementary.pdf
